# Supplementary material for: Evaluating the Proportion of Foods and Beverages in the Canadian Grocery and Chain Restaurant Food Supply That Would Be Restricted from Marketing to Children on Television and Digital Media
Source: Nutrients. 2025 May 28;17(11):1828. doi: 10.3390/nu17111828 (PMC12156963; doi:10.3390/nu17111828)
Supplement: Supplementary file 1 [file nutrients-17-01828-s001.zip]

Archive with 1 entries (1 files):
- nutrients-3649924-supplementary.pdf
